# Supplementary material for: The Diatom Odontella aurita Modulates Melanogenesis in B16-F0 Cell Line
Source: Antioxidants (Basel). 2025 Nov 25;14(12):1402. doi: 10.3390/antiox14121402 (PMC12730007; doi:10.3390/antiox14121402)
Supplement: Supplementary file 1 [file antioxidants-14-01402-s001.zip]

Archive with 1 entries (1 files):
- antioxidants-3935258-supplementary.pdf
